# Supplementary material for: The Genomic Landscape of Serrated Lesion of the Colorectum: Similarities and Differences With Tubular and Tubulovillous Adenomas
Source: Front Oncol. 2021 Oct 12;11:668466. doi: 10.3389/fonc.2021.668466 (PMC8546104; doi:10.3389/fonc.2021.668466)
Supplement: Supplementary Table 2 — Somatic single nucleotide variants (SNVs) and insertion/deletions (indels) identified in our cohort. [file Table_2.xlsx]

## Sheet: mutation_summary
TUMOR_SAMPLE	GENE	HGVS_P	HGVS_C	EFFECT	IMPACT	FEATUREID	TUMOR ALLELE FRACTION	NORMAL ALLELE FRACTION	TUMOR DEPTH	NORMAL DEPTH	hotspot	AMPLICON_NUM	CHROM	POS	ID	REF	ALT	dbNSFP_Uniprot_acc
SSA001T	MSH2	p.Asp654Asp	c.1962C>T	synonymous_variant	LOW	ENST00000233146	0.0842105	0	94	190	.	1	chr2	47702366	rs751939698	C	T	.
SSA001T	BRAF	p.Val600Glu	c.1799T>A	missense_variant	MODERATE	ENST00000288602	0.0726496	0	234	306	true	1	chr7	140453136	rs113488022;COSM476	A	T	P15056,.
SSA002T	KIT	p.Ala507Pro	c.1519G>C	missense_variant	MODERATE	ENST00000288135	0.0732601	0	546	443	.	1	chr4	55592195	chr4:55592195_G/C	G	C	P10721-2,P10721
SSA003T	NRAS	p.Gln61Lys	c.181C>A	missense_variant	MODERATE	ENST00000369535	0.13674	0.00767754	721	521	true	1	chr1	115256530	rs121913254;COSM580	G	T	P01111
SSA003T	TP53	p.Cys275Tyr	c.824G>A	missense_variant	MODERATE	ENST00000269305	0.152074	0.0106667	870	1125	true	1	chr17	7577114	COSM3403255;rs863224451	C	T	P04637-2,P04637-3,P04637,Q1MSW8
SSA003T	PIK3CA	p.Cys420Arg	c.1258T>C	missense_variant	MODERATE	ENST00000263967	0.0569561	0.00104932	1071	953	true	1	chr3	178927980	rs121913272;COSM267862	T	C	P42336
SSA003T	TERT	p.Ser298Phe	c.893C>T	missense_variant	MODERATE	ENST00000310581	0.0352941	0	340	529	.	1	chr5	1294108	chr5:1294108_G/A	G	A	O14746-3,O14746,Q8NG38
SSA003T	BRAF	p.Asn581Ile	c.1742A>T	missense_variant&splice_region_variant	MODERATE	ENST00000288602	0.149109	0.00653595	617	306	true	1	chr7	140453193	COSM26460	T	A	.,P15056
SSA004T	POLE	p.Ser1297Ser	c.3891G>A	synonymous_variant	LOW	ENST00000320574	0.0484848	0	165	146	.	1	chr12	133226006	rs375466233	C	T	.
SSA004T	TSC2	p.Leu515Val	c.1543C>G	missense_variant	MODERATE	ENST00000219476	0.12585	0	294	184	.	1	chr16	2114372	chr16:2114372_C/G	C	G	B4DIL8,P49815-6,P49815-4,P49815-3,P49815-5,P49815
SSA004T	NF1	p.Arg720Gln	c.2159G>A	missense_variant	MODERATE	ENST00000358273	0.0610329	0	213	132	.	2	chr17	29553610	chr17:29553610_G/A	G	A	E1P657,P21359-2,P21359
SSA004T	CTNNB1	p.Thr41Ala	c.121A>G	missense_variant	MODERATE	ENST00000349496	0.0781065	0.0413793	845	725	true	1	chr3	41266124	rs121913412;COSM5664	A	G	P35222
SSA004T	CTNNB1	p.Ser45Ala	c.133T>G	missense_variant	MODERATE	ENST00000349496	0.191943	0	846	725	true	1	chr3	41266136	rs121913407;COSM5685	T	G	P35222
SSA004T	BRAF	p.Val600Glu	c.1799T>A	missense_variant	MODERATE	ENST00000288602	0.10338	0	503	558	true	1	chr7	140453136	rs113488022;COSM476	A	T	P15056,.
SSA005T	RNF43	.	c.687+1G>A	splice_donor_variant&intron_variant	HIGH	ENST00000407977	0.356948	0.0166976	733	539	.	2	chr17	56439904	chr17:56439904_C/T	C	T	.
SSA005T	BRAF	p.Val600Glu	c.1799T>A	missense_variant	MODERATE	ENST00000288602	0.212121	0.00925926	364	324	true	1	chr7	140453136	rs113488022;COSM476	A	T	P15056,.
SSA006T	KIT	p.Glu761Lys	c.2281G>A	missense_variant	MODERATE	ENST00000288135	0.0460993	0.00298063	564	671	.	1	chr4	55598084	COSM4383744	G	A	P10721-2,P10721
SSA006T	BRAF	p.Val600Glu	c.1799T>A	missense_variant	MODERATE	ENST00000288602	0.215686	0.03	357	300	true	1	chr7	140453136	rs113488022;COSM476	A	T	P15056,.
SSA007T	BRAF	p.Val600Glu	c.1799T>A	missense_variant	MODERATE	ENST00000288602	0.0806452	0.0479042	62	167	true	1	chr7	140453136	rs113488022;COSM476	A	T	P15056,.
SSA008T	BRAF	p.Val600Glu	c.1799T>A	missense_variant	MODERATE	ENST00000288602	0.0392157	0.089172	255	314	true	1	chr7	140453136	rs113488022;COSM476	A	T	P15056,.
SSA009T	BRCA1	p.Ser127Arg	c.379A>C	missense_variant	MODERATE	ENST00000471181	0.0345865	0.00168067	666	595	.	1	chr17	41256201	chr17:41256201_T/G	T	G	.,B4DES0,E7ETR2,E7EMP0,Q5YLB2,P38398-3,Q6IN79,E9PFC7,P38398,P38398-2
SSA009T	BRAF	p.Val600Glu	c.1799T>A	missense_variant	MODERATE	ENST00000288602	0.137521	0.00359712	590	556	true	1	chr7	140453136	rs113488022;COSM476	A	T	P15056,.
SSA009T	CDKN2B	p.Val97Met	c.289G>A	missense_variant	MODERATE	ENST00000276925	0.112676	0	71	46	.	2	chr9	22006114	chr9:22006114_C/T	C	T	P42772
SSA010T	FANCA	p.Gln41Gln	c.123G>A	synonymous_variant	LOW	ENST00000389301	0.033389	0	602	683	.	1	chr16	89882351	chr16:89882351_C/T	C	T	.
SSA010T	MSH6	p.Pro343Leu	c.1028C>T	missense_variant	MODERATE	ENST00000234420	0.052356	0.00436681	193	229	.	1	chr2	48026150	rs548898238	C	T	B4DF41,P52701,P52701-2
SSA010T	BRAF	p.Val600Glu	c.1799T>A	missense_variant	MODERATE	ENST00000288602	0.0666667	0.0363636	60	55	true	1	chr7	140453136	rs113488022;COSM476	A	T	P15056,.
SSA011T	KRAS	p.Gln61Lys	c.180_181delTCinsCA	missense_variant	MODERATE	ENST00000256078	0.096624	0	1718	1787	true	2	chr12	25380277	chr12:25380277_GA/TG	GA	TG	.
SSA012T	CDK12	p.Ala1423Ser	c.4267G>T	missense_variant	MODERATE	ENST00000447079	0.146734	0.00561798	996	1424	.	2	chr17	37687363	chr17:37687363_G/T	G	T	Q9NYV4,Q9NYV4-2
SSA012T	BRAF	p.Val600Glu	c.1799T>A	missense_variant	MODERATE	ENST00000288602	0.300448	0.00290698	669	344	true	1	chr7	140453136	rs113488022;COSM476	A	T	P15056,.
SSA013T	CDKN1B	p.Arg152fs	c.456_459delGAAG	frameshift_variant	HIGH	ENST00000396340	0.0443723	0	931	771	.	1	chr12	12871225	chr12:12871225_TAAGG/T	TAAGG	T	.
SSA013T	MLH1	p.Ser677Arg	c.2029A>C	missense_variant	MODERATE	ENST00000231790	0.040783	0	613	417	.	1	chr3	37090434	chr3:37090434_A/C	A	C	E9PCU2,B2R6K0,B4DI13,P40692
SSA013T	BRAF	p.Val600Glu	c.1799T>A	missense_variant	MODERATE	ENST00000288602	0.121479	0.02849	567	351	true	1	chr7	140453136	rs113488022;COSM476	A	T	P15056,.
SSA013T	NOTCH1	p.Leu1188Phe	c.3562C>T	missense_variant	MODERATE	ENST00000277541	0.136752	0.00189394	465	528	.	1	chr9	139401838	chr9:139401838_G/A	G	A	P46531
SSA014T	KRAS	p.Gly12Cys	c.34G>T	missense_variant	MODERATE	ENST00000256078	0.26045	0	1245	1593	true	2	chr12	25398285	rs121913530;COSM1140136	C	A	P01116-2,P01116
SSA014T	RAD51D	p.Arg185Gln	c.554G>A	missense_variant	MODERATE	ENST00000590016	0.0367505	0	517	336	.	2	chr17	33433487	rs4796033	C	T	B4DJU7,O75771-3,O75771,F8W8E6
SSA015T	ARID1A	p.Gln1401*	c.4201C>T	stop_gained	HIGH	ENST00000324856	0.646847	0.0312862	553	863	.	2	chr1	27100919	COSM51417	C	T	.
SSA015T	ERBB3	p.Val104Met	c.310G>A	missense_variant	MODERATE	ENST00000267101	0.283988	0.0198347	330	605	true	1	chr12	56478854	COSM172423	G	A	P21860,P21860-2
SSA015T	SMAD4	p.Gly386Val	c.1157G>T	missense_variant	MODERATE	ENST00000342988	0.445946	0.0136054	222	147	true	1	chr18	48593406	COSM1172551	G	T	Q13485
SSA015T	CTNNB1	p.Thr41Ile	c.122C>T	missense_variant	MODERATE	ENST00000349496	0.359867	0.00815661	603	613	true	1	chr3	41266125	rs121913413;COSM5676	C	T	P35222
SSA016T	ARID1A	p.Tyr815fs	c.2443_2455delTATAATGCCTTGC	frameshift_variant	HIGH	ENST00000324856	0.221843	0	891	907	.	1	chr1	27089485	chr1:27089485_ACTATAATGCCTTG/A	ACTATAATGCCTTG	A	.
SSA016T	CDK12	p.Lys853Asn	c.2559G>T	missense_variant	MODERATE	ENST00000447079	0.0745156	0	673	415	.	1	chr17	37657642	COSM978620	G	T	E7EUM9,Q9NYV4,Q9NYV4-2
SSA016T	MSH6	p.Asp387Tyr	c.1159G>T	missense_variant	MODERATE	ENST00000234420	0.0496795	0	626	541	.	1	chr2	48026281	chr2:48026281_G/T	G	T	B4DF41,P52701,P52701-2
